# Supplementary material for: Mutations in genes involved in nonsense mediated decay ameliorate the phenotype of sel-12 mutants with amber stop mutations in Caenorhabditis elegans
Source: BMC Genet. 2009 Mar 20;10:14. doi: 10.1186/1471-2156-10-14 (PMC2678165; doi:10.1186/1471-2156-10-14)
Supplement: Additional file 3 — Supplemental table two. Strains used in this study. The strain names and genotypes of strains used in this study are noted. We also note the original parental strains and the sel-12 strains used to construct these strains along with the total number of times the mutation of interest and the sel-12 allele have been outcrossed. [file 1471-2156-10-14-S3.xls]

## Sheet: Sheet1
strain	genotype	Parental strain 1		parental sel-12 strain		mutation 1 outcross #	sel-12 outcross #
name
A	smg-2(e2008) I; sel-12(ty11) X	CB4043	smg-2(e2008)I; him-5(e1490)V.	LA242	sel-12(ty11)X	e2008 2X	ty11 7X
B	spr-2(ar211) dpy-20(e1282) IV; sel-12(ar171) X	GS2735	spr-2(ar211) dpy-20(e1282) IV.	BR1253	sel-12(ar171) X	ar211 2X	ar171 6X
BR1253	sel-12(ar171)X			GS1214	sel-12(ar171) unc-1(e538)X		ar171 6X
BR2097	smg-1(by146) I; sel-12(ar171) unc-1(e538) X					by146 0X
LA54	sel-12(by125) X						by125 8X
LA57	sel-12(lg1401) X	BR2298	sel-12(lg1401)X				lg1401 5X
LA124	dog-1(gk10)I; spr(pf14); sel-12(ty11) X					pf14 0X
LA132	dog-1(gk10)I; spr(pf21); sel-12(ty11) X					pf21 0X
LA169	spr-2(ar199) dpy-20(e1282) IV; sel-12(ar171) X	GS2744	spr-2(ar199) dpy-20(e1282) IV	BR1253	sel-12(ar171) X	ar199 2X	ar171 6X
LA211	spr(pf71); sel-12(ty11) X					pf71 0X
LA242	sel-12(ty11) X	AN87	sel-12(ty11) X.				ty11 8X
LA259	spr-2(ar199)IV; sel-12( ty11)X	GS2744	spr-2(ar199) dpy-20(e1282) IV	LA242	sel-12(ty11) X	ar199 3X	ty11 8X
LA423	smg-6(pf52) III; sel-12(ty11) X	AN87	sel-12(ty11) X.			pf52 4X	ty11 4X
LA520	dog-1(gk10)I; pf126	VC13	dog-1(gk10)I			pf126 0X
LA613	smg-1(r861) I; sel-12(ty11) X	TR1331	smg-1(r861) I.	LA242	sel-12(ty11) X	r861 7X	ty11 7X
LA617	smg-5(r860) I; sel-12(ty11) X	TR1335	smg-5(r860)I.	LA242	sel-12(ty11) X	r860 2X	ty11 7X
LA622	smg-6(r896) III; sel-12(ty11) X	TR1336	smg-6(r896)III.	LA242	sel-12(ty11) X	r896 2X	ty11 7X
LA623	smg-4(ma116) V; sel-12(ty11) X	CB4355	him-8(e1489)IV; smg-4(ma116)V.	LA242	sel-12(ty11) X	ma116 2X	ty11 7X
LA651	unc-54(r293) I; smg-6(pf52) III	CZ3086	kin-1(ok338)/unc-54(r293) I.	LA434	smg-6(pf52) III; sel-12(ty11) unc-1(e719) X	pf52 6X
LA722	smg-5(r860) I; sel-12(ar131) X	TR1335	smg-5(r860) I.	BR1261	sel-12(ar131) X	r860 2X	ar131 7X
LA723	smg-5(r860) I; sel-12(ar131) X	TR1335	smg-5(r860) I.	BR1261	sel-12(ar131) X	r860 2X	ar131 7X
LA725	smg-2(e2008) I; sel-12(ar131) X	CB4043	smg-2(e2008) I; him-5(e1490)V.	BR1261	sel-12(ar131) X	e2008 2X	ar131 7X
LA726	smg-2(e2008) I; sel-12(ar131) X	CB4043	smg-2(e2008) I; him-5(e1490)V.	BR1261	sel-12(ar131) X	e2008 2X	ar131 7X
LA727	smg-6(pf52) III; sel-12(ar131) X	LA434	smg-6(pf52) III; sel-12(ty11) unc-1(e719) X	BR1261	sel-12(ar131) X	pf52 6X	ar131 7X
LA728	sel-12(ar131) X	LA434	smg-6(pf52) III; sel-12(ty11) unc-1(e719) X	BR1261	sel-12(ar131) X		ar131 7X
LA729	smg-6(pf52) III; sel-12(by125) X	LA434	smg-6(pf52) III; sel-12(ty11) unc-1(e719) X	LA54	sel-12(by125) X	pf52 6X	by125 9X
LA763	let-92(ok1537); sel-12(ty11) X	VC1115	let-92(ok1537) IV.	LA242	sel-12(ty11) X	ok1537 2X	ty11 7X
LA771	smg-3(ma117) IV; sel-12(ty11) X	CB4354	smg-3(ma117)IV; him-5(e1490)V.	LA242	sel-12(ty11) X	ma117 2X	ty11 7X
LA899	sel-12(ar131) X			BR1261	sel-12(ar131) X		ar131 7X
LA905	spr-2(ar199) IV	LA259	spr-2(ar199) IV ; sel-12(ty11) X			ar199 4X
LA909	smg-1(by146) I; sel-12(ty11) X	LA920	smg-1(by146) I	LA242	sel-12(ty11) X	by146 3X	ty11 9X
LA910	smg-1(by146) I ; sel-12(by125) X	LA920	smg-1(by146) I	LA54	sel-12(by125) X	by146 3X	by125 9X
LA911	smg-1(by146) I ; sel-12(ar171) X	LA920	smg-1(by146) I	BR1253	sel-12(ar171) X	by146 3X	ar171 6X
LA912	smg-1(by146) I; sel-12(ok2058) X	LA920	smg-1(by146) I	RB1672	sel-12(ok2078) X	by146 3X	ok2078 1X
LA913	sel-12(ok2078) X	RB1672	sel-12(ok2078) X				ok2078 1X
LA920	smg-1(by146) I	BR2097	smg-1(by146) I ; sel-12(ar171) unc-1(e538)X			by146 2X
N2	+
A The smg-2(e2008) I; sel-12(ty11) X strain was sick and produced many strile animals. We did not successfully manage to freeze this strain or to maintain it for many generations and consequently it was not given a strain name
B The spr-2(ar211) dpy-20(e1282) IV; sel-12(ar171) X strain was not frozen and was not given a strain name.
